# Supplementary material for: The Human Milk Oligosaccharide Lacto-N-Fucopentaose III Conjugated to Dextran Inhibits HIV Replication in Primary Human Macrophages
Source: Nutrients. 2025 Mar 2;17(5):890. doi: 10.3390/nu17050890 (PMC11901455; doi:10.3390/nu17050890)
Supplement: Supplementary file 1 [file nutrients-17-00890-s001.zip]

Archive with 1 entries (1 files):
- nutrients-3343986-supplementary.pdf
